# Supplementary material for: A stratification model of hepatocellular carcinoma based on expression profiles of cells in the tumor microenvironment
Source: BMC Cancer. 2022 Jun 4;22:613. doi: 10.1186/s12885-022-09647-5 (PMC9167552; doi:10.1186/s12885-022-09647-5)
Supplement: Supplementary file 1 — Additional file 1: Table S1. Results of the Kyoto Encyclopedia of Genes and Genomes enrichment analysis [file 12885_2022_9647_MOESM1_ESM.xlsx]

## Sheet: Sheet1
Pathway enriched in C1
Term	Overlap	P-value	Adjusted P-value	Old P-value	Old Adjusted P-value	Odds Ratio	Combined Score	Genes
ECM-receptor interaction	3/82	0.0023114643925263956	0.7119310328981299	0	0	11.432926829268292	69.39642552373247	COL2A1;IBSP;LAMB4
Wnt signaling pathway	3/158	0.014178654811116055	1.0	0	0	5.9335443037974684	25.25326915112352	RSPO2;SOST;CER1
Focal adhesion	3/199	0.025943488538889538	1.0	0	0	4.711055276381909	17.20399477487577	COL2A1;IBSP;LAMB4
PI3K-Akt signaling pathway	4/354	0.02670708959774361	1.0	0	0	3.5310734463276834	12.792465468986144	COL2A1;IBSP;LAMB4;FGF4
Amoebiasis	2/96	0.03791998323276834	1.0	0	0	6.510416666666666	21.303887003706016	SERPINB4;LAMB4
Estrogen signaling pathway	2/137	0.07132783226986396	1.0	0	0	4.562043795620437	12.045933728623659	KRT12;CALML3
Maturity onset diabetes of the young	1/26	0.08000339318845849	1.0	0	0	12.01923076923077	30.35680565326934	IAPP
Gastric cancer	2/149	0.08241691981101057	1.0	0	0	4.194630872483221	10.469649855844413	CDX2;FGF4
Collecting duct acid secretion	1/27	0.08295120902835007	1.0	0	0	11.574074074074073	28.81368850769586	SLC4A1
Phototransduction	1/28	0.0858897268017167	1.0	0	0	11.160714285714285	27.39610549109087	CALML3
Human papillomavirus infection	3/330	0.08905311451702441	1.0	0	0	2.840909090909091	6.870801974243184	COL2A1;IBSP;LAMB4
Alzheimer disease	2/171	0.10398516781647432	1.0	0	0	3.6549707602339176	8.273051926757464	CALML3;COX6B2
Aldosterone-regulated sodium reabsorption	1/37	0.1119227066995718	1.0	0	0	8.445945945945946	18.496171999007004	SCNN1G
Alcoholism	2/180	0.11321206872334591	1.0	0	0	3.4722222222222223	7.564210085875374	H2BFWT;CALML3
ABC transporters	1/45	0.13444955137593836	1.0	0	0	6.944444444444445	13.934487729223155	ABCB5
Rap1 signaling pathway	2/206	0.14095297172024715	1.0	0	0	3.0339805825242716	5.944566074446986	CALML3;FGF4
Mineral absorption	1/51	0.1509746462617491	1.0	0	0	6.127450980392156	11.584824520932955	SLC26A9
Glycosaminoglycan biosynthesis	1/53	0.15641368962933222	1.0	0	0	5.896226415094339	10.938979511215255	NDST4
Ras signaling pathway	2/232	0.169977466415998	1.0	0	0	2.693965517241379	4.773947740332967	CALML3;FGF4
Long-term potentiation	1/67	0.19353835149507329	1.0	0	0	4.664179104477611	7.659886134375785	CALML3
Amphetamine addiction	1/68	0.19612769936328775	1.0	0	0	4.595588235294118	7.486164083362667	CALML3
Renin secretion	1/69	0.1987088630009559	1.0	0	0	4.528985507246377	7.318453466858095	CALML3
Melanoma	1/72	0.2064035024830475	1.0	0	0	4.340277777777778	6.848620990121952	FGF4
Gastric acid secretion	1/75	0.21402539549263275	1.0	0	0	4.166666666666667	6.423585835311476	CALML3
Glioma	1/75	0.21402539549263275	1.0	0	0	4.166666666666667	6.423585835311476	CALML3
Pertussis	1/76	0.21654997777892615	1.0	0	0	4.1118421052631575	6.2908466855903065	CALML3
Cardiac muscle contraction	1/78	0.22157521894197907	1.0	0	0	4.006410256410256	6.037632845518299	COX6B2
RNA degradation	1/79	0.2240759273821032	1.0	0	0	3.9556962025316453	5.916812986686435	PNLDC1
Taste transduction	1/83	0.2339999223792792	1.0	0	0	3.7650602409638556	5.468503370997639	SCNN1G
Pathways in cancer	3/530	0.24047608912760213	1.0	0	0	1.7688679245283017	2.5208749101753867	LAMB4;CALML3;FGF4
Protein digestion and absorption	1/90	0.25106713996174423	1.0	0	0	3.4722222222222223	4.7987322421248875	COL2A1
Salivary secretion	1/90	0.25106713996174423	1.0	0	0	3.4722222222222223	4.7987322421248875	CALML3
GnRH signaling pathway	1/93	0.25826655453528014	1.0	0	0	3.360215053763441	4.548935048005793	CALML3
Small cell lung cancer	1/93	0.25826655453528014	1.0	0	0	3.360215053763441	4.548935048005793	LAMB4
Circadian entrainment	1/97	0.2677598943261675	1.0	0	0	3.221649484536082	4.245053533305137	CALML3
Aldosterone synthesis and secretion	1/98	0.27011447889610773	1.0	0	0	3.1887755102040813	4.173818284225507	CALML3
Phosphatidylinositol signaling system	1/99	0.2724616099866224	1.0	0	0	3.1565656565656566	4.104348344654372	CALML3
Inflammatory mediator regulation of TRP channels	1/100	0.2748013108427819	1.0	0	0	3.125	4.036584213984625	CALML3
Melanogenesis	1/101	0.2771336046199895	1.0	0	0	3.094059405940594	3.9704689416125363	CALML3
Glucagon signaling pathway	1/103	0.2817760630989103	1.0	0	0	3.0339805825242716	3.842969132271104	CALML3
C-type lectin receptor signaling pathway	1/104	0.2840862737801622	1.0	0	0	3.0048076923076925	3.7814822897744804	CALML3
Parathyroid hormone synthesis, secretion and action	1/106	0.2886847723269296	1.0	0	0	2.9481132075471694	3.662794632570493	SOST
Toxoplasmosis	1/113	0.30455170681485055	1.0	0	0	2.765486725663717	3.2879269837730143	LAMB4
Neurotrophin signaling pathway	1/119	0.31787424965918126	1.0	0	0	2.626050420168067	3.0097148522395685	CALML3
Oocyte meiosis	1/125	0.33094548762199183	1.0	0	0	2.5	2.7645040178293154	CALML3
Dopaminergic synapse	1/131	0.34377008725903546	1.0	0	0	2.3854961832061066	2.5471903531631774	CALML3
Vascular smooth muscle contraction	1/132	0.3458838646759082	1.0	0	0	2.367424242424242	2.5133811825132395	CALML3
FoxO signaling pathway	1/132	0.3458838646759082	1.0	0	0	2.367424242424242	2.5133811825132395	FOXG1
Systemic lupus erythematosus	1/133	0.34799093952475324	1.0	0	0	2.3496240601503757	2.4802134290296323	H2BFWT
Oxidative phosphorylation	1/133	0.34799093952475324	1.0	0	0	2.3496240601503757	2.4802134290296323	COX6B2
Insulin signaling pathway	1/137	0.35635262977237486	1.0	0	0	2.2810218978102186	2.3536371015415196	CALML3
Apelin signaling pathway	1/137	0.35635262977237486	1.0	0	0	2.2810218978102186	2.3536371015415196	CALML3
Fluid shear stress and atherosclerosis	1/139	0.36049379989248853	1.0	0	0	2.2482014388489207	2.293796135429193	CALML3
Parkinson disease	1/142	0.3666564243719776	1.0	0	0	2.2007042253521125	2.208032664579453	COX6B2
Adrenergic signaling in cardiomyocytes	1/145	0.3727605815324177	1.0	0	0	2.155172413793103	2.12676495257318	CALML3
Cell adhesion molecules (CAMs)	1/145	0.3727605815324177	1.0	0	0	2.155172413793103	2.12676495257318	NLGN1
Breast cancer	1/147	0.37679780757978204	1.0	0	0	2.1258503401360542	2.0749289005566567	FGF4
Non-alcoholic fatty liver disease (NAFLD)	1/149	0.380809451439909	1.0	0	0	2.0973154362416104	2.024866099864078	COX6B2
Oxytocin signaling pathway	1/153	0.3887566297226777	1.0	0	0	2.042483660130719	1.929742160304534	CALML3
Cellular senescence	1/160	0.4024232913401369	1.0	0	0	1.953125	1.777833556265026	CALML3
cGMP-PKG signaling pathway	1/166	0.4138978310224294	1.0	0	0	1.8825301204819278	1.6606478173629924	CALML3
Tight junction	1/170	0.4214267429519208	1.0	0	0	1.838235294117647	1.5884362453513812	MYH7B
Tuberculosis	1/179	0.43802044180957644	1.0	0	0	1.7458100558659218	1.4411482173474495	CALML3
Kaposi sarcoma-associated herpesvirus infection	1/186	0.4506019469537197	1.0	0	0	1.6801075268817205	1.33933288002449	CALML3
Calcium signaling pathway	1/188	0.4541454515755906	1.0	0	0	1.6622340425531914	1.3120640863215307	CALML3
Huntington disease	1/193	0.46290608262563454	1.0	0	0	1.6191709844559585	1.2471358335051796	COX6B2
Viral carcinogenesis	1/201	0.4766360322819455	1.0	0	0	1.5547263681592038	1.1520555261217984	H2BFWT
Human immunodeficiency virus 1 infection	1/212	0.49495210377042115	1.0	0	0	1.4740566037735847	1.036695579532368	CALML3
cAMP signaling pathway	1/212	0.49495210377042115	1.0	0	0	1.4740566037735847	1.036695579532368	CALML3
Regulation of actin cytoskeleton	1/214	0.49821383145617354	1.0	0	0	1.4602803738317756	1.0174151776880838	FGF4
Human cytomegalovirus infection	1/225	0.5157861013726631	1.0	0	0	1.3888888888888888	0.9195321273143456	CALML3
Thermogenesis	1/231	0.5251141855168254	1.0	0	0	1.3528138528138527	0.871400898020648	COX6B2
MAPK signaling pathway	1/295	0.6142405956832193	1.0	0	0	1.059322033898305	0.5162802732426702	FGF4
Neuroactive ligand-receptor interaction	1/338	0.6646490610729026	1.0	0	0	0.9245562130177514	0.3776776121796239	IAPP
Olfactory transduction	1/444	0.7628582846270147	1.0	0	0	0.7038288288288288	0.19051449843908413	CALML3
Pathway enriched in C2
Primary immunodeficiency	9/37	1.4293329267871258E-10	4.4023454145043476E-8	0	0	22.839741149600307	517.7459401432225	CD79A;TNFRSF13B;CD8B;IGLL1;CD8A;CD19;TNFRSF13C;ICOS;AICDA
Cytokine-cytokine receptor interaction	14/294	3.466061480701738E-6	5.337734680280677E-4	0	0	4.47127207690588	56.21503075608842	IL11;CXCL9;TNFRSF13B;CD70;IL31RA;CXCR5;FASLG;TNFRSF13C;CXCL10;IFNG;CXCR3;IL21R;CD27;TNFRSF17
Intestinal immune network for IgA production	6/48	1.1490726030017893E-5	0.001179714539081837	0	0	11.737089201877934	133.49730375714523	TNFRSF13B;TNFRSF17;TNFRSF13C;ICOS;HLA-DOB;AICDA
Hematopoietic cell lineage	7/97	8.037419417367285E-5	0.00618881295137281	0	0	6.776051497991384	63.89015227629662	IL11;FCER2;CD8B;CD8A;CD19;HLA-DOB;MS4A1
Cell adhesion molecules (CAMs)	7/145	9.404403006294121E-4	0.057931122518771784	0	0	4.53294479520803	31.590828371117773	NTNG1;CD8B;CD8A;CTLA4;ICOS;TIGIT;HLA-DOB
Antigen processing and presentation	5/77	0.0013868634183742802	0.07119232214321305	0	0	6.097189195780745	40.123837663505746	IFNG;CD8B;CD8A;HLA-DOB;KIR2DL4
Natural killer cell mediated cytotoxicity	6/131	0.0028202185796554133	0.12408961750483818	0	0	4.30061283732932	25.24864374376861	NCR1;KLRK1;IFNG;SH2D1A;FASLG;KIR2DL4
Rheumatoid arthritis	5/91	0.002896013770106991	0.11149653014911916	0	0	5.159160088737553	30.15229866170754	IL11;IFNG;CTSK;CTLA4;HLA-DOB
Neuroactive ligand-receptor interaction	10/338	0.0034773845052276705	0.1190038252900136	0	0	2.7780092785509902	15.727629654500038	CHRNA1;CHRND;NPFFR1;CHRM1;HTR1F;P2RX2;NMUR2;CTSG;DRD2;CRHR1
T cell receptor signaling pathway	5/101	0.004529583933289341	0.13951118514531172	0	0	4.648352159159578	25.087738533265373	CD8B;IFNG;CD8A;CTLA4;ICOS
African trypanosomiasis	3/37	0.007089176829254707	0.1984969512191318	0	0	7.613247049866769	37.67937608104774	IFNG;FASLG;IDO1
Allograft rejection	3/38	0.007637245400605598	0.19602263194887704	0	0	7.4128984432913265	36.13579162695565	IFNG;FASLG;HLA-DOB
Graft-versus-host disease	3/41	0.009428538100517147	0.22338382576609855	0	0	6.870491240123669	32.04406884789356	IFNG;FASLG;HLA-DOB
Type I diabetes mellitus	3/43	0.010747428365657561	0.23644342404446636	0	0	6.550933508024894	29.695963149858244	IFNG;FASLG;HLA-DOB
Taste transduction	4/83	0.011942430522680942	0.245217906732382	0	0	4.525142824820409	20.035783156829787	HTR1F;P2RX2;HTR3A;SCN3A
Dilated cardiomyopathy (DCM)	4/91	0.01627157881179304	0.313227892127016	0	0	4.1273280709900435	16.997720989493658	CACNG7;PLN;DES;MYH7
Autoimmune thyroid disease	3/53	0.018884153460093058	0.3421364273946272	0	0	5.3149083178315175	21.097167950411528	CTLA4;FASLG;HLA-DOB
Renin-angiotensin system	2/23	0.024658661416486254	0.4219370953487648	0	0	8.164931618697693	30.231696789460194	CMA1;CTSG
alpha-Linolenic acid metabolism	2/25	0.028837209469688135	0.4674663429823129	0	0	7.511737089201878	26.637286236791855	PLA2G4F;PLA2G2D
Cytosolic DNA-sensing pathway	3/63	0.029644309051766425	0.4565223593972029	0	0	4.47127207690588	15.732104223145948	ZBP1;CXCL10;AIM2
Inflammatory bowel disease (IBD)	3/65	0.03211160424589711	0.47097019560649095	0	0	4.333694474539545	14.901572312828515	IFNG;IL21R;HLA-DOB
Linoleic acid metabolism	2/29	0.037962637998598815	0.5314769319803834	0	0	6.475635421725757	21.182793028897553	PLA2G4F;PLA2G2D
Ras signaling pathway	6/232	0.038276841660492236	0.5125768361492004	0	0	2.4283632831471587	7.923531379451057	FGF5;NTRK1;PLA2G4F;PLA2G2D;FASLG;FGF3
Tyrosine metabolism	2/36	0.05614003187081981	0.7204637423421877	0	0	5.216484089723526	15.022984561012183	ALDH3B2;TYRP1
Hypertrophic cardiomyopathy (HCM)	3/85	0.0623615122653542	0.7682938311091637	0	0	3.3140016570008286	9.19571494455564	CACNG7;DES;MYH7
IL-17 signaling pathway	3/93	0.07713243481757434	0.9137226893774191	0	0	3.0289262456459185	7.76080994040029	CXCL10;MMP13;IFNG
PI3K-Akt signaling pathway	7/354	0.08518793908985711	0.971773527395407	0	0	1.8567146760032893	4.572894062762105	FGF5;NTRK1;TCL1A;CHRM1;CD19;FASLG;FGF3
Pancreatic secretion	3/98	0.08707114650893766	0.9577826115983142	0	0	2.874389192296637	7.016469441101842	CELA3A;PLA2G2D;CLCA1
Ether lipid metabolism	2/47	0.08936958161200773	0.9491665909137372	0	0	3.99560483468185	9.649285406556578	PLA2G4F;PLA2G2D
Necroptosis	4/162	0.09517036540871414	0.9770824181961318	0	0	2.318437373210456	5.45316564856776	ZBP1;PLA2G4F;IFNG;FASLG
Malaria	2/49	0.09591487205038647	0.9529606642425494	0	0	3.8325189230621826	8.984551999173465	KLRK1;IFNG
MAPK signaling pathway	6/295	0.0962511470570687	0.9264172904242863	0	0	1.90976366674624	4.47036407430741	FGF5;NTRK1;CACNG7;PLA2G4F;FASLG;FGF3
Toll-like receptor signaling pathway	3/104	0.09966877497112797	0.9302418997305277	0	0	2.708559046587216	6.245674000343516	CXCL10;CXCL9;CTSK
Th17 cell differentiation	3/107	0.1062273715341923	0.9622950127215067	0	0	2.6326181387389758	5.902786541149368	IFNG;IL21R;HLA-DOB
Influenza A	4/171	0.11026538384359932	0.970335377823674	0	0	2.1964143535678007	4.842797657289203	CXCL10;IFNG;FASLG;HLA-DOB
Serotonergic synapse	3/113	0.11983141286619219	1.0	0	0	2.492833104823632	5.288967759613492	PLA2G4F;HTR1F;HTR3A
Fatty acid biosynthesis	1/13	0.12997568032836232	1.0	0	0	7.2228241242325755	14.737507550916327	ACSBG1
Viral myocarditis	2/59	0.13045774385961717	1.0	0	0	3.182939444577067	6.4827115667909245	HLA-DOB;MYH7
Long-term depression	2/60	0.13405491827983368	1.0	0	0	3.1298904538341157	6.289532785861144	PLA2G4F;CRHR1
Arachidonic acid metabolism	2/63	0.14497651185261487	1.0	0	0	2.9808480512705864	5.756564682632851	PLA2G4F;PLA2G2D
Chemokine signaling pathway	4/190	0.14531892098173557	1.0	0	0	1.9767729182110205	3.812848029207818	CXCL10;CXCL9;CXCR3;CXCR5
Osteoclast differentiation	3/127	0.1538317044667959	1.0	0	0	2.2180326050792947	4.151926588174045	IFNG;CTSK;SIRPG
Phenylalanine metabolism	1/17	0.1664768138567705	1.0	0	0	5.523336095001381	9.902785061442497	ALDH3B2
Epstein-Barr virus infection	4/201	0.16736724023596522	1.0	0	0	1.86859131572186	3.3402281318163385	FCER2;CXCL10;CD19;HLA-DOB
Systemic lupus erythematosus	3/133	0.1692403486535916	1.0	0	0	2.117970983797522	3.762438617005175	IFNG;CTSG;HLA-DOB
B cell receptor signaling pathway	2/71	0.1749080069086096	1.0	0	0	2.6449778483105204	4.611505965964451	CD79A;CD19
Arrhythmogenic right ventricular cardiomyopathy (ARVC)	2/72	0.1787178894608176	1.0	0	0	2.608242044861763	4.49125391999256	CACNG7;DES
Melanoma	2/72	0.1787178894608176	1.0	0	0	2.608242044861763	4.49125391999256	FGF5;FGF3
Leishmaniasis	2/74	0.18637521353976677	1.0	0	0	2.5377490166222563	4.263401497638917	IFNG;HLA-DOB
PPAR signaling pathway	2/74	0.18637521353976677	1.0	0	0	2.5377490166222563	4.263401497638917	FABP7;ACSBG1
cAMP signaling pathway	4/212	0.19051655281710322	1.0	0	0	1.771636105943839	2.9374013584229948	CHRM1;PLN;HTR1F;DRD2
Apoptosis	3/143	0.19583847977361532	1.0	0	0	1.9698611247907023	3.211789702121897	NTRK1;CTSK;FASLG
Adrenergic signaling in cardiomyocytes	3/145	0.20127811697432213	1.0	0	0	1.942690626517727	3.1142645182488216	CACNG7;PLN;MYH7
Cardiac muscle contraction	2/78	0.20182098078560184	1.0	0	0	2.4076080414108585	3.853073813056137	CACNG7;MYH7
Breast cancer	3/147	0.20675329671964815	1.0	0	0	1.9162594615310913	3.0204637343409235	FGF5;WNT1;FGF3
Gastric cancer	3/149	0.21226214253461442	1.0	0	0	1.8905378580206067	2.9302074804487828	FGF5;WNT1;FGF3
Histidine metabolism	1/23	0.2183900162902158	1.0	0	0	4.082465809348847	6.211360478110404	ALDH3B2
Mannose type O-glycan biosynthesis	1/23	0.2183900162902158	1.0	0	0	4.082465809348847	6.211360478110404	MGAT5B
Hepatitis C	3/155	0.22897221187430963	1.0	0	0	1.8173557473875512	2.6790633863114834	CXCL10;IFNG;FASLG
Maturity onset diabetes of the young	1/26	0.24312677440240116	1.0	0	0	3.6114120621162877	5.107158780508634	NKX6-1
JAK-STAT signaling pathway	3/162	0.24876403371820588	1.0	0	0	1.738828029907842	2.4191453444221875	IL11;IFNG;IL21R
Protein digestion and absorption	2/90	0.24884826887277536	1.0	0	0	2.0865936358894106	2.9022679816601142	CELA3A;COL11A2
Th1 and Th2 cell differentiation	2/92	0.256739359669403	1.0	0	0	2.0412329046744233	2.7754518746895402	IFNG;HLA-DOB
Amoebiasis	2/96	0.27253082881741314	1.0	0	0	1.9561815336463224	2.543042914716381	IFNG;CTSG
Glycerophospholipid metabolism	2/97	0.2764779694656551	1.0	0	0	1.9360147137118242	2.4889872467534526	PLA2G4F;PLA2G2D
Asthma	1/31	0.2826349792587055	1.0	0	0	3.0289262456459185	3.827348295687761	HLA-DOB
beta-Alanine metabolism	1/31	0.2826349792587055	1.0	0	0	3.0289262456459185	3.827348295687761	ALDH3B2
Choline metabolism in cancer	2/99	0.2843683344463653	1.0	0	0	1.8969033053540099	2.385327317989495	SLC5A7;PLA2G4F
Inflammatory mediator regulation of TRP channels	2/100	0.28831072569987426	1.0	0	0	1.8779342723004695	2.3356177873610293	NTRK1;PLA2G4F
Melanogenesis	2/101	0.2922507156198651	1.0	0	0	1.8593408636638313	2.2872555756546222	TYRP1;WNT1
Chagas disease (American trypanosomiasis)	2/103	0.3001219224476228	1.0	0	0	1.8232371575732713	2.1943871256276415	IFNG;FASLG
Parathyroid hormone synthesis, secretion and action	2/106	0.31190113879110376	1.0	0	0	1.771636105943839	2.0640783138157865	SLC34A2;MMP13
Calcium signaling pathway	3/188	0.32390593622917985	1.0	0	0	1.4983518130056936	1.6890951837297088	CHRM1;PLN;P2RX2
Thyroid cancer	1/37	0.32734414679377755	1.0	0	0	2.5377490166222563	2.834014020631607	NTRK1
Cholinergic synapse	2/112	0.33532528619315816	1.0	0	0	1.676727028839705	1.8320828549872827	SLC5A7;CHRM1
Toxoplasmosis	2/113	0.3392080581775226	1.0	0	0	1.661888736549088	1.7967370791092028	IFNG;HLA-DOB
Fat digestion and absorption	1/41	0.3555982344341091	1.0	0	0	2.29016374670789	2.3679233720099675	PLA2G2D
Neurotrophin signaling pathway	2/119	0.36234986157484583	1.0	0	0	1.5780960271432516	1.6019963947567624	NTRK1;FASLG
Tryptophan metabolism	1/42	0.36247519924664234	1.0	0	0	2.23563603845294	2.268721714507515	IDO1
Fatty acid degradation	1/44	0.3760107534511106	1.0	0	0	2.1340162185232607	2.087361366617981	ACSBG1
Rap1 signaling pathway	3/206	0.3761805014153307	1.0	0	0	1.3674278681799537	1.336915347773899	FGF5;DRD2;FGF3
Lysosome	2/123	0.3776104126896536	1.0	0	0	1.5267758311385933	1.4869151786129948	CTSK;CTSG
ABC transporters	1/45	0.38267087932297067	1.0	0	0	2.0865936358894106	2.0043400775119644	ABCD2
Glycosphingolipid biosynthesis	1/45	0.38267087932297067	1.0	0	0	2.0865936358894106	2.0043400775119644	B3GALT2
Proteasome	1/45	0.38267087932297067	1.0	0	0	2.0865936358894106	2.0043400775119644	IFNG
Regulation of actin cytoskeleton	3/214	0.3991913748733578	1.0	0	0	1.3163090693694879	1.2087854953361912	FGF5;CHRM1;FGF3
Amino sugar and nucleotide sugar metabolism	1/48	0.4022297026250259	1.0	0	0	1.9561815336463224	1.7815570304869839	CHIT1
Cocaine addiction	1/49	0.4086112600747065	1.0	0	0	1.9162594615310913	1.7150350470097266	DRD2
Ovarian steroidogenesis	1/49	0.4086112600747065	1.0	0	0	1.9162594615310913	1.7150350470097266	PLA2G4F
Vascular smooth muscle contraction	2/132	0.4113686196974643	1.0	0	0	1.4226774790155072	1.2637154382389757	PLA2G4F;PLA2G2D
N-Glycan biosynthesis	1/50	0.4149250068698648	1.0	0	0	1.8779342723004695	1.651938932241261	MGAT5B
Mineral absorption	1/51	0.4211716601665654	1.0	0	0	1.841112031667127	1.5920367937791025	SLC34A2
Glycosaminoglycan biosynthesis	1/53	0.43346651740506403	1.0	0	0	1.771636105943839	1.480982768295608	HS3ST3A1
VEGF signaling pathway	1/59	0.4688131292274269	1.0	0	0	1.5914697222885335	1.205619535418628	PLA2G4F
Oxytocin signaling pathway	2/153	0.4863685809767767	1.0	0	0	1.227408021111418	0.8847016422078942	CACNG7;PLA2G4F
Basal cell carcinoma	1/63	0.49114919489360453	1.0	0	0	1.4904240256352932	1.0597024190919035	WNT1
Cushing syndrome	2/155	0.49320166347190036	1.0	0	0	1.2115704982583675	0.856383019698396	WNT1;CRHR1
Pathways in cancer	6/530	0.4976993002509396	1.0	0	0	1.0629816635663034	0.7417052342111924	FGF5;NTRK1;IFNG;FASLG;WNT1;FGF3
Central carbon metabolism in cancer	1/65	0.5019641305274852	1.0	0	0	1.444564824846515	0.9956325243420788	NTRK1
Staphylococcus aureus infection	1/68	0.5177590413021834	1.0	0	0	1.3808340237503451	0.9089275285551794	HLA-DOB
Fc epsilon RI signaling pathway	1/68	0.5177590413021834	1.0	0	0	1.3808340237503451	0.9089275285551794	PLA2G4F
Glycolysis / Gluconeogenesis	1/68	0.5177590413021834	1.0	0	0	1.3808340237503451	0.9089275285551794	ALDH3B2
Adipocytokine signaling pathway	1/69	0.5229124162147439	1.0	0	0	1.3608219364496157	0.8822770540347861	ACSBG1
Renin secretion	1/69	0.5229124162147439	1.0	0	0	1.3608219364496157	0.8822770540347861	CLCA1
RIG-I-like receptor signaling pathway	1/70	0.5280109762726585	1.0	0	0	1.341381623071764	0.8566575547910996	CXCL10
cGMP-PKG signaling pathway	2/166	0.5297418387449092	1.0	0	0	1.1312857062051023	0.7187798945798144	PLN;MYH7
Metabolism of xenobiotics by cytochrome P450	1/74	0.5478685821956792	1.0	0	0	1.2688745083111281	0.7635069588954626	ALDH3B2
NOD-like receptor signaling pathway	2/178	0.567525259776079	1.0	0	0	1.0550192541013874	0.5976367779696218	GBP5;AIM2
Tuberculosis	2/179	0.5705738425523736	1.0	0	0	1.0491252917879719	0.5886775075487362	IFNG;HLA-DOB
Chemical carcinogenesis	1/82	0.585123376383193	1.0	0	0	1.145081873353945	0.6136866531388838	ALDH3B2
Peroxisome	1/83	0.5895599891101015	1.0	0	0	1.1312857062051023	0.597747385581549	ABCD2
Transcriptional misregulation in cancer	2/186	0.5914788818829517	1.0	0	0	1.009642081881973	0.5301926385484668	NTRK1;PAX7
Salmonella infection	1/86	0.6025884785848067	1.0	0	0	1.0918222513374822	0.5530306496082246	IFNG
Gap junction	1/88	0.6110446184755285	1.0	0	0	1.0670081092616304	0.5255925065605677	DRD2
TGF-beta signaling pathway	1/90	0.6193216542961496	1.0	0	0	1.0432968179447053	0.4998753321730045	IFNG
Salivary secretion	1/90	0.6193216542961496	1.0	0	0	1.0432968179447053	0.4998753321730045	DMBT1
Fc gamma R-mediated phagocytosis	1/91	0.6233941913361305	1.0	0	0	1.0318320177475109	0.4876192843294161	PLA2G4F
GnRH signaling pathway	1/93	0.6314096261012111	1.0	0	0	1.009642081881973	0.4642338909868667	PLA2G4F
Proteoglycans in cancer	2/201	0.633706342328596	1.0	0	0	0.93429565786093	0.4261972898830216	FASLG;WNT1
NF-kappa B signaling pathway	1/95	0.6392552487450454	1.0	0	0	0.9883864591055103	0.44225495829839484	TNFRSF13C
HIF-1 signaling pathway	1/100	0.6581496923833263	1.0	0	0	0.9389671361502347	0.3927914342787079	IFNG
C-type lectin receptor signaling pathway	1/104	0.6725533940054945	1.0	0	0	0.9028530155290719	0.35813811336869217	CLEC6A
Human T-cell leukemia virus 1 infection	2/219	0.6798041298931548	1.0	0	0	0.857504233927155	0.3309542449284861	TNFRSF13C;HLA-DOB
Drug metabolism	1/108	0.6863529286729031	1.0	0	0	0.869414014953921	0.32721553666157477	ALDH3B2
TNF signaling pathway	1/110	0.6930340583705404	1.0	0	0	0.8536064874093043	0.3129971273768984	CXCL10
Glutamatergic synapse	1/114	0.7059743143145448	1.0	0	0	0.8236553825879251	0.2867773858343344	PLA2G4F
Thyroid hormone signaling pathway	1/116	0.7122393576537002	1.0	0	0	0.8094544277157196	0.27468127536417114	PLN
Platelet activation	1/124	0.735998473707863	1.0	0	0	0.7572315614114796	0.23211209603354654	PLA2G4F
Relaxin signaling pathway	1/130	0.7525270155611553	1.0	0	0	0.7222824124232575	0.20535816679349028	MMP13
Dopaminergic synapse	1/131	0.7551798302346001	1.0	0	0	0.7167688062215533	0.2012682309096802	DRD2
FoxO signaling pathway	1/132	0.7578043396094214	1.0	0	0	0.7113387395077536	0.19727561091525658	FASLG
Measles	1/138	0.7729735981474067	1.0	0	0	0.6804109682248078	0.17521289108433355	FASLG
Fluid shear stress and atherosclerosis	1/139	0.7754082118039896	1.0	0	0	0.6755159252879387	0.17182805646724683	IFNG
Signaling pathways regulating pluripotency of stem cells	1/139	0.7754082118039896	1.0	0	0	0.6755159252879387	0.17182805646724683	WNT1
Parkinson disease	1/142	0.78255722886763	1.0	0	0	0.6612444620776301	0.1621293548297674	DRD2
Phospholipase D signaling pathway	1/148	0.7961828208514418	1.0	0	0	0.6344372541555641	0.14460502796117564	PLA2G4F
Non-alcoholic fatty liver disease (NAFLD)	1/149	0.7983696393792495	1.0	0	0	0.630179286006869	0.14190602863378288	FASLG
mTOR signaling pathway	1/152	0.8047909594507568	1.0	0	0	0.6177415369409439	0.13415660550197003	WNT1
Phagosome	1/152	0.8047909594507568	1.0	0	0	0.6177415369409439	0.13415660550197003	HLA-DOB
Wnt signaling pathway	1/158	0.8170293072431055	1.0	0	0	0.5942829975634397	0.12009289415042736	WNT1
Cellular senescence	1/160	0.8209365948284454	1.0	0	0	0.5868544600938967	0.11579190241199107	KIR2DL4
Hippo signaling pathway	1/160	0.8209365948284454	1.0	0	0	0.5868544600938967	0.11579190241199107	WNT1
Hepatitis B	1/163	0.8266423457185895	1.0	0	0	0.5760534577608802	0.10967087152609035	FASLG
Hepatocellular carcinoma	1/168	0.8357525686580932	1.0	0	0	0.558909009613235	0.10028095249833588	WNT1
Tight junction	1/170	0.8392617807027333	1.0	0	0	0.5523336095001381	0.09678685779685513	MYH2
Alcoholism	1/180	0.8557194611865833	1.0	0	0	0.5216484089723527	0.08127944121805565	DRD2
Axon guidance	1/181	0.8572699851545318	1.0	0	0	0.5187663735636656	0.07989125350108703	NTNG1
Human papillomavirus infection	2/330	0.869206140125471	1.0	0	0	0.5690709916062029	0.07976950719225767	FASLG;WNT1
Human immunodeficiency virus 1 infection	1/212	0.8979220874099871	1.0	0	0	0.44290902648595976	0.04768889042151123	FASLG
Herpes simplex virus 1 infection	3/492	0.8982984297298475	1.0	0	0	0.5725409366769725	0.06140669803903778	IFNG;FASLG;HLA-DOB
Human cytomegalovirus infection	1/225	0.9113226566985266	1.0	0	0	0.4173187271778821	0.03875149330632349	FASLG
Pathway enriched in C3
Neuroactive ligand-receptor interaction	12/338	5.449585341397586E-6	0.0016784722851504565	0	0	5.000416701391782	60.6049055904537	CHRM2;CALCA;CHRNB3;GABRA5;SST;GABRA4;LEP;PENK;CRH;PRLHR;GCG;GPR50
Protein digestion and absorption	6/90	4.3955342722373866E-5	0.006769122779245575	0	0	9.389671361502346	94.20034157344921	CPA2;CPA1;CELA3B;COL11A1;CTRB1;COL10A1
Pancreatic secretion	5/98	6.723819930583974E-4	0.06903121795399547	0	0	7.185972980741592	52.491261403362465	CPA2;CPA1;CELA3B;CTRB1;ADCY8
GABAergic synapse	4/89	0.0037296360120062312	0.2871819729244798	0	0	6.330115524608323	35.39449048267492	GABRA5;GABRA4;GAD2;ADCY8
Breast cancer	5/147	0.0040115410380918365	0.24711092794645712	0	0	4.790648653827729	26.437576950807234	FGF7;FGF8;FGF19;WNT7A;WNT2
Gastric cancer	5/149	0.004248005875420277	0.21806430160490756	0	0	4.726344645051517	25.812012533985982	FGF7;FGF8;FGF19;WNT7A;WNT2
Cushing syndrome	5/155	0.0050170204933872335	0.22074890170903827	0	0	4.543389368468877	24.05687891276329	CYP11B1;CRH;WNT7A;ADCY8;WNT2
Ovarian steroidogenesis	3/49	0.005085249755928408	0.1957821156032437	0	0	8.62316757688991	45.54249325505317	ADCY8;PTGS2;INS
Cytokine-cytokine receptor interaction	7/294	0.005090023532207165	0.17419191643553408	0	0	3.3534540576794094	17.707823022156205	BMP3;BMP10;CCL11;CCL7;LEP;GDF2;CCL19
Regulation of lipolysis in adipocytes	3/55	0.007021054881443627	0.2162484903484637	0	0	7.682458386683738	38.09609580708024	ADCY8;PTGS2;INS
Maturity onset diabetes of the young	2/26	0.014551228604158976	0.4074344009164513	0	0	10.834236186348862	45.82968416880954	NEUROD1;INS
Melanoma	3/72	0.014629214002785147	0.37548315940481874	0	0	5.868544600938966	24.793044544748348	FGF7;FGF8;FGF19
Thyroid hormone synthesis	3/74	0.015739187328165455	0.37289766900576615	0	0	5.709935287400076	23.705376865164286	DUOXA2;ADCY8;DUOX2
Rap1 signaling pathway	5/206	0.015904311490443884	0.34989485278976545	0	0	3.4185696704498834	14.156861218354203	FGF7;FGF8;FGF19;ADCY8;INS
cAMP signaling pathway	5/212	0.017782204031009198	0.3651279227700555	0	0	3.3218176986446983	13.385454076965944	CHRM2;SST;GCG;ADCY8;CNGB1
Regulation of actin cytoskeleton	5/214	0.0184394014483833	0.3549584778813785	0	0	3.2907726734237195	13.140929053559725	CHRM2;FGF7;FGF8;FGF19;INS
Mucin type O-glycan biosynthesis	2/31	0.02034505632791433	0.36860454994103614	0	0	9.086778736937754	35.39225196633878	GALNT5;B3GNT6
Taste transduction	3/83	0.02130810914927285	0.364605423220891	0	0	5.090785677922959	19.59274173164139	GABRA5;GABRA4;ADCY8
Retrograde endocannabinoid signaling	4/148	0.02131108146555958	0.34546384691538684	0	0	3.806623524933384	14.649897544553713	GABRA5;GABRA4;PTGS2;ADCY8
Insulin secretion	3/86	0.023374177955247735	0.3599623405108151	0	0	4.9132001310186695	18.454585844001244	GCG;ADCY8;INS
Morphine addiction	3/91	0.027050938842833862	0.39674710302822996	0	0	4.643244079863798	16.76226698626508	GABRA5;GABRA4;ADCY8
IL-17 signaling pathway	3/93	0.0286031379172549	0.4004439308415686	0	0	4.543389368468877	16.148291003127248	CCL11;CCL7;PTGS2
Nicotine addiction	2/40	0.0327457096330175	0.43850776378127776	0	0	7.042253521126761	24.0773473877083	GABRA5;GABRA4
Melanogenesis	3/101	0.035274631490143704	0.4526911041235109	0	0	4.18351694324362	13.992154070851026	WNT7A;ADCY8;WNT2
Type I diabetes mellitus	2/43	0.03739266155387284	0.46067759034371336	0	0	6.550933508024893	21.5282070681392	GAD2;INS
Chemokine signaling pathway	4/190	0.04668269894987161	0.5530104337138636	0	0	2.9651593773165303	9.086380000339634	CCL11;CCL7;CCL19;ADCY8
Proteoglycans in cancer	4/201	0.05525361405797899	0.6303004862910195	0	0	2.80288697358279	8.11666043839815	LUM;WNT7A;WNT2;DCN
MAPK signaling pathway	5/295	0.05951496095093701	0.654664570460307	0	0	2.3872045834328	6.735563507958638	FGF7;FGF8;FGF19;CACNG1;INS
Steroid hormone biosynthesis	2/60	0.06784084752568646	0.7205165875141873	0	0	4.694835680751173	12.631881664639325	CYP11B2;CYP11B1
Arachidonic acid metabolism	2/63	0.07384646775154079	0.7581570689158188	0	0	4.471272076905879	11.651093678465063	PTGIS;PTGS2
Basal cell carcinoma	2/63	0.07384646775154079	0.733700389273373	0	0	4.471272076905879	11.651093678465063	WNT7A;WNT2
Taurine and hypotaurine metabolism	1/11	0.07540357879431908	0.7257594458953212	0	0	12.804097311139564	33.09731806631209	GAD2
Cortisol synthesis and secretion	2/65	0.07794168087791556	0.7274556881938786	0	0	4.333694474539545	11.058697347769407	CYP11B1;ADCY8
Ras signaling pathway	4/232	0.08362150979355268	0.7575125004827713	0	0	2.4283632831471587	6.025872991269306	FGF7;FGF8;FGF19;INS
Pathways in cancer	7/530	0.08398260432543055	0.7390469180637889	0	0	1.860217911241031	4.608030600755742	FGF7;FGF8;FGF19;WNT7A;PTGS2;ADCY8;WNT2
mTOR signaling pathway	3/152	0.09407767931849667	0.8048868119471382	0	0	2.779836916234247	6.570518334629005	WNT7A;WNT2;INS
Oxytocin signaling pathway	3/153	0.09548467145861501	0.7948453732230656	0	0	2.7616680475006903	6.48657705789848	CACNG1;PTGS2;ADCY8
Gastric acid secretion	2/75	0.09941136468924934	0.8057552716918104	0	0	3.755868544600939	8.67038061583205	SST;ADCY8
Wnt signaling pathway	3/158	0.10264799937889038	0.8106559950948266	0	0	2.6742734890354787	6.08784888243971	SFRP2;WNT7A;WNT2
PI3K-Akt signaling pathway	5/354	0.10810318937605877	0.8323945581956526	0	0	1.9893371528606667	4.42561679563712	CHRM2;FGF7;FGF8;FGF19;INS
cGMP-PKG signaling pathway	3/166	0.11453713546916107	0.8604253103536978	0	0	2.5453928389614795	5.515500207014182	ADCY8;CNGB1;INS
Salivary secretion	2/90	0.1341844176752398	0.9840190629517587	0	0	3.1298904538341157	6.286510716398398	MUC7;ADCY8
Dilated cardiomyopathy (DCM)	2/91	0.13659191302767432	0.9783792840121788	0	0	3.095496053242532	6.162382093933237	CACNG1;ADCY8
NF-kappa B signaling pathway	2/95	0.1463156799480647	1.0	0	0	2.9651593773165303	5.699003113478331	CCL19;PTGS2
Aldosterone synthesis and secretion	2/98	0.1537000008283823	1.0	0	0	2.8743891922966367	5.383019899534296	CYP11B2;ADCY8
Progesterone-mediated oocyte maturation	2/99	0.15617757571014718	1.0	0	0	2.8453549580310145	5.283145862219887	ADCY8;INS
Inflammatory mediator regulation of TRP channels	2/100	0.1586628248567463	1.0	0	0	2.816901408450704	5.185842047323103	TRPA1;ADCY8
Longevity regulating pathway	2/102	0.16365542286258639	1.0	0	0	2.7616680475006903	4.998597463765732	ADCY8;INS
Butanoate metabolism	1/28	0.180977622547355	1.0	0	0	5.030181086519114	8.598500441119082	GAD2
Phototransduction	1/28	0.180977622547355	1.0	0	0	5.030181086519114	8.598500441119082	CNGB1
Cholinergic synapse	2/112	0.18900295379755594	1.0	0	0	2.515090543259557	4.190122322651213	CHRM2;ADCY8
Nicotinate and nicotinamide metabolism	1/30	0.19258291539305983	1.0	0	0	4.694835680751173	7.733467082990346	NMRK2
Asthma	1/31	0.19832418036460078	1.0	0	0	4.543389368468877	7.350532996781985	CCL11
beta-Alanine metabolism	1/31	0.19832418036460078	1.0	0	0	4.543389368468877	7.350532996781985	GAD2
Human papillomavirus infection	4/330	0.207816738945865	1.0	0	0	1.7072129748186085	2.682200000691437	RBPJL;WNT7A;PTGS2;WNT2
AMPK signaling pathway	2/120	0.20964309980510432	1.0	0	0	2.3474178403755865	3.667485255476093	LEP;INS
Alanine, aspartate and glutamate metabolism	1/35	0.22088668558345995	1.0	0	0	4.0241448692152915	6.076883073941053	GAD2
Prion diseases	1/35	0.22088668558345995	1.0	0	0	4.0241448692152915	6.076883073941053	C7
Oocyte meiosis	2/125	0.2226590418644753	1.0	0	0	2.2535211267605635	3.385044817630477	ADCY8;INS
Aldosterone-regulated sodium reabsorption	1/37	0.23193033627564058	1.0	0	0	3.806623524933384	5.562688340621457	INS
Purine metabolism	2/129	0.23311811881637048	1.0	0	0	2.1836445026749645	3.179844974694335	AMPD1;ADCY8
Vascular smooth muscle contraction	2/132	0.24098257521125033	1.0	0	0	2.1340162185232607	3.03677048684039	CALCA;ADCY8
Signaling pathways regulating pluripotency of stem cells	2/139	0.2593750583703051	1.0	0	0	2.026547775863816	2.734786022808916	WNT7A;WNT2
Adrenergic signaling in cardiomyocytes	2/145	0.2751571067914595	1.0	0	0	1.9426906265177268	2.5068733307825597	CACNG1;ADCY8
Type II diabetes mellitus	1/46	0.27973413304863926	1.0	0	0	3.061849357011635	3.900537819116473	INS
Phospholipase D signaling pathway	2/148	0.2830443703140076	1.0	0	0	1.903311762466692	2.402268001649423	ADCY8;INS
Hedgehog signaling pathway	1/47	0.2848598019121253	1.0	0	0	2.9967036260113873	3.763134980109999	GAS1
Non-alcoholic fatty liver disease (NAFLD)	2/149	0.28567205835812115	1.0	0	0	1.8905378580206067	2.368675253171021	LEP;INS
Notch signaling pathway	1/48	0.289949249724438	1.0	0	0	2.934272300469483	3.6327739796545893	RBPJL
Arginine and proline metabolism	1/49	0.29500273063188476	1.0	0	0	2.8743891922966367	3.5089700095024052	CKMT1B
Hippo signaling pathway	2/160	0.31449173828780264	1.0	0	0	1.7605633802816902	2.036615268559588	WNT7A;WNT2
JAK-STAT signaling pathway	2/162	0.3197082744835283	1.0	0	0	1.738828029907842	1.982866181926361	LEP;IL22RA2
Hepatocellular carcinoma	2/168	0.3352991249838709	1.0	0	0	1.6767270288397047	1.83221367398525	WNT7A;WNT2
VEGF signaling pathway	1/59	0.34361402259591967	1.0	0	0	2.3872045834328	2.550098541155665	PTGS2
Long-term depression	1/60	0.34828814389262275	1.0	0	0	2.3474178403755865	2.4758806153024855	CRH
Long-term potentiation	1/67	0.38009442794697074	1.0	0	0	2.1021652301870923	2.0334991854826208	ADCY8
Retinol metabolism	1/67	0.38009442794697074	1.0	0	0	2.1021652301870923	2.0334991854826208	SDR16C5
Calcium signaling pathway	2/188	0.386418231612843	1.0	0	0	1.4983518130056936	1.424685337869071	CHRM2;ADCY8
Adipocytokine signaling pathway	1/69	0.38889541936200733	1.0	0	0	2.0412329046744233	1.9278318357556328	LEP
Prolactin signaling pathway	1/70	0.3932492747482108	1.0	0	0	2.0120724346076457	1.8778905056270878	INS
Arrhythmogenic right ventricular cardiomyopathy (ARVC)	1/72	0.4018647944300404	1.0	0	0	1.9561815336463222	1.7833325101703401	CACNG1
Bile secretion	1/72	0.4018647944300404	1.0	0	0	1.9561815336463222	1.7833325101703401	ADCY8
Leishmaniasis	1/74	0.41035882759661146	1.0	0	0	1.903311762466692	1.6953241583147514	PTGS2
Cardiac muscle contraction	1/78	0.4269892153565235	1.0	0	0	1.8057060310581436	1.5366495537175187	CACNG1
Complement and coagulation cascades	1/79	0.43107351261188714	1.0	0	0	1.782848992690319	1.500225780919909	C7
Chemical carcinogenesis	1/82	0.4431537646929061	1.0	0	0	1.7176228100309172	1.3978675206667988	PTGS2
Hypertrophic cardiomyopathy (HCM)	1/85	0.45497927936356547	1.0	0	0	1.657000828500414	1.3048937877853408	CACNG1
Gap junction	1/88	0.466555390936343	1.0	0	0	1.6005121638924455	1.2201961083125643	ADCY8
TGF-beta signaling pathway	1/90	0.4741368253681473	1.0	0	0	1.5649452269170578	1.1678549887753198	DCN
Human cytomegalovirus infection	2/225	0.4760325767211911	1.0	0	0	1.2519561815336462	0.9292882486417856	PTGS2;ADCY8
Th1 and Th2 cell differentiation	1/92	0.4816112584974293	1.0	0	0	1.5309246785058175	1.118521138980488	RBPJL
GnRH signaling pathway	1/93	0.48530881901671463	1.0	0	0	1.5144631228229593	1.0949111773997582	ADCY8
Small cell lung cancer	1/93	0.48530881901671463	1.0	0	0	1.5144631228229593	1.0949111773997582	PTGS2
Thermogenesis	2/231	0.48982336517219327	1.0	0	0	1.219437839156149	0.8703255071107205	GCG;ADCY8
Circadian entrainment	1/97	0.4998390007009253	1.0	0	0	1.452011035283868	1.0069249760574628	ADCY8
Hematopoietic cell lineage	1/97	0.4998390007009253	1.0	0	0	1.452011035283868	1.0069249760574628	CD1A
Prostate cancer	1/97	0.4998390007009253	1.0	0	0	1.452011035283868	1.0069249760574628	INS
HIF-1 signaling pathway	1/100	0.5104686592356167	1.0	0	0	1.408450704225352	0.9470789233136103	INS
Glucagon signaling pathway	1/103	0.5208739677736554	1.0	0	0	1.3674278681799532	0.8919009585088574	GCG
C-type lectin receptor signaling pathway	1/104	0.5242933640222622	1.0	0	0	1.3542795232936078	0.874463564893177	PTGS2
Parathyroid hormone synthesis, secretion and action	1/106	0.5310596286282177	1.0	0	0	1.3287270794578792	0.8409260816853724	ADCY8
Insulin resistance	1/108	0.5377303203728354	1.0	0	0	1.3041210224308815	0.809074214583061	INS
TNF signaling pathway	1/110	0.5443067798195754	1.0	0	0	1.2804097311139564	0.7787993054866373	PTGS2
Serotonergic synapse	1/113	0.5539976699043424	1.0	0	0	1.246416552411816	0.7361271322354963	PTGS2
Glutamatergic synapse	1/114	0.5571822706818687	1.0	0	0	1.2354830738818876	0.7225881593431178	ADCY8
Platelet activation	1/124	0.587812237603855	1.0	0	0	1.1358473421172193	0.6035298794652197	ADCY8
Autophagy	1/128	0.5994666047364299	1.0	0	0	1.1003521126760563	0.5630666937277415	INS
Relaxin signaling pathway	1/130	0.6051704868837501	1.0	0	0	1.0834236186348862	0.5441441648390098	ADCY8
FoxO signaling pathway	1/132	0.6107937052769541	1.0	0	0	1.0670081092616304	0.5260307419901799	INS
Systemic lupus erythematosus	1/133	0.6135754201434601	1.0	0	0	1.058985491898761	0.5172636748573481	C7
Apelin signaling pathway	1/137	0.624506242115617	1.0	0	0	1.0280662074637605	0.48400735487320434	ADCY8
Estrogen signaling pathway	1/137	0.624506242115617	1.0	0	0	1.0280662074637605	0.48400735487320434	ADCY8
Insulin signaling pathway	1/137	0.624506242115617	1.0	0	0	1.0280662074637605	0.48400735487320434	INS
Phagosome	1/152	0.6628309404733728	1.0	0	0	0.9266123054114157	0.38105570149808454	MARCO
Tight junction	1/170	0.7037250655586156	1.0	0	0	0.828500414250207	0.2911081449697551	CD1A
Alcoholism	1/180	0.7242745713730804	1.0	0	0	0.7824726134585289	0.25241370599574847	CRH
Axon guidance	1/181	0.726249990424984	1.0	0	0	0.7781495603454983	0.24889968407143678	EPHA3
Kaposi sarcoma-associated herpesvirus infection	1/186	0.7359182522928627	1.0	0	0	0.7572315614114796	0.23219463628372025	PTGS2
Viral carcinogenesis	1/201	0.7629350223153536	1.0	0	0	0.7007217433956975	0.1896029795505048	RBPJL
Epstein-Barr virus infection	1/201	0.7629350223153536	1.0	0	0	0.7007217433956975	0.1896029795505048	RBPJL
Human T-cell leukemia virus 1 infection	1/219	0.7917547002373729	1.0	0	0	0.6431281754453662	0.15017278092736552	ADCY8
MicroRNAs in cancer	1/299	0.8831132781843866	1.0	0	0	0.4710537472325592	0.0585528280850836	PTGS2
Olfactory transduction	1/444	0.9592089558824829	1.0	0	0	0.317218627077782	0.01321099431781499	CNGB1
